# Supplementary material for: Role of p-Benzoquinone in the Photocatalytic Production of Solketal
Source: Molecules. 2025 Aug 11;30(16):3339. doi: 10.3390/molecules30163339 (PMC12388013; doi:10.3390/molecules30163339)
Supplement: Supplementary file 1 [file molecules-30-03339-s001.zip]

Archive with 1 entries (1 files):
- molecules-3799599-supplementary.pdf
